# Supplementary material for: Phylogeographical Analyses and Antibiotic Resistance Genes of Acinetobacter johnsonii Highlight Its Clinical Relevance
Source: mSphere. 2020 Jul 1;5(4):e00581-20. doi: 10.1128/mSphere.00581-20 (PMC7333577; doi:10.1128/mSphere.00581-20)
Supplement: TABLE S3 [file mSphere.00581-20-st003.xlsx]

## Sheet: Hoja1
Gene	Organisms	HGT
adeJ	Acinetobacter johnsonii	No
adeK	Acinetobacter johnsonii;Acinetobacter sp.	No
TEM-1	Acinetobacter baumannii;Acinetobacter calcoaceticus;Acinetobacter junii;Acinetobacter schindleri;Acinetobacter sp.;Bacillus firmus;Bacillus sp.;Bacillus subtilis;Bacteroides fragilis;Candidatus Snodgrassella;Citrobacter freundii;Citrobacter pasteurii;Citrobacter sp.;Enterobacter cloacae;Enterobacter hormaechei;Enterobacteriaceae bacterium;Enterobacteria phage P7;Enterobacter sp.;Escherichia coli;…	Yes
APH(3')-VI	Acinetobacter baumannii;Acinetobacter baylyi;Acinetobacter bereziniae;Acinetobacter calcoaceticus;Acinetobacter junii;Acinetobacter lwoffii;Acinetobacter sp.;Enterobacter hormaechei;Enterobacteriaceae bacterium;Escherichia coli;Gammaproteobacteria;Klebsiella aerogenes;Klebsiella pneumoniae;Providencia rettgeri;Providencia stuartii;Pseudomonas sp.;Salmonella enterica	Yes
PER-1	Acinetobacter baumannii;Acinetobacter johnsonii;Acinetobacter lwoffii;Alcaligenes faecalis;Gammaproteobacteria;Morganella morganii;Proteus mirabilis;Pseudomonas aeruginosa;Salmonella enterica;Vibrio alginolyticus;Vibrio cholerae;Vibrio parahaemolyticus;Vibrio vulnificus	Yes
OXA-280	Acinetobacter johnsonii;Acinetobacter sp.	No
tet(Y)	Acinetobacter johnsonii;Aeromonas bestiarum;Gammaproteobacteria;Gram-negative bacterium;Moraxella porci;Salmonella enterica;uncultured bacterium	Yes
OXA-333	Acinetobacter johnsonii	No
AAC(3)-IId	Acinetobacter baumannii;Acinetobacter johnsonii;Acinetobacter ursingii;Acinetobacter sp.;Actinobacillus pleuropneumoniae;Aeromonas hydrophila;Citrobacter braakii;Citrobacter freundii;Enterobacter cloacae;Enterobacter hormaechei;Enterobacter sp.;Escherichia coli;Glaesserella parasuis;Klebsiella aerogenes;Klebsiella michiganensis;Klebsiella pneumoniae;Klebsiella quasipneumoniae;Lelliottia nimipress…	Yes
adeB	Acinetobacter baumannii;Acinetobacter calcoaceticus/baumannii;Acinetobacter defluvii;Acinetobacter johnsonii;Acinetobacter nosocomialis;Acinetobacter pittii;Acinetobacter sp.	Yes
arr-3	Acinetobacter baylyi;Acinetobacter towneri;Acinetobacter ursingii;Acinetobacter sp.;Aeromonas allosaccharophila;Aeromonas jandaei;Aeromonas media;Aeromonas rivipollensis;Aeromonas sp.;Chryseobacterium jejuense;Citrobacter freundii;Citrobacter pasteurii;Citrobacter sp.;Cronobacter sp.;Enterobacter cloacae;Enterobacter hormaechei;Enterobacter sp.;Escherichia coli;Escherichia sp.;Klebsiella pneumoni…	Yes
AAC(6')-Ib9	Achromobacter denitrificans;Achromobacter xylosoxidans;Acinetobacter baumannii;Acinetobacter bereziniae;Acinetobacter colistiniresistens;Acinetobacter johnsonii;Acinetobacter soli;Acinetobacter ursingii;Acinetobacter sp.;Aeromonas encheleia;Aeromonas hydrophila;Aeromonas veronii;Burkholderia cenocepacia;Burkholderia cepacia;Citrobacter freundii;Comamonas testosteroni;Enterobacter cloacae;Enteroba…	Yes
APH(3')-VIa	Acinetobacter baumannii;Acinetobacter nosocomialis;Acinetobacter pittii;Acinetobacter seifertii;Acinetobacter ursingii;Klebsiella pneumoniae;Klebsiella quasipneumoniae;Proteobacteria;Salmonella enterica	Yes
floR	Acinetobacter baumannii;Actinobacillus pleuropneumoniae;Enterobacter hormaechei;Escherichia coli;Klebsiella pneumoniae;Klebsiella quasipneumoniae;Proteobacteria;Proteus vulgaris;Providencia alcalifaciens;Providencia stuartii;Salmonella enterica;Serratia marcescens;uncultured bacterium;Vibrio cholerae;Vibrio fluvialis;Vibrio sp.;Vibrio splendidus	Yes
OXA-58	Acinetobacter baumannii;Acinetobacter johnsonii;Acinetobacter pittii;Acinetobacter sp.;Klebsiella pneumoniae	Yes
OXA-211	Acinetobacter johnsonii;uncultured bacterium	No
cmlB1	Acinetobacter baumannii;Acinetobacter johnsonii;uncultured bacterium	Yes
OXA-373	Acinetobacter johnsonii	No
NDM-1	Achromobacter sp.;Acinetobacter baumannii;Acinetobacter baylyi;Acinetobacter bereziniae;Acinetobacter calcoaceticus;Acinetobacter junii;Acinetobacter lwoffii;Acinetobacter sp.;Alcaligenes faecalis;Atlantibacter hermannii;Burkholderia cepacia;Chryseobacterium indologenes;Citrobacter freundii;Citrobacter koseri;Cronobacter sakazakii;Cronobacter sp.;Cupriavidus gilardii;Enterobacter cloacae;Enteroba…	Yes
OXA-334	Acinetobacter johnsonii	No
sul1	Achromobacter denitrificans;Achromobacter ruhlandii;Acinetobacter baumannii;Acinetobacter baylyi;Acinetobacter johnsonii;Acinetobacter sp.;Aeromonas caviae;Aeromonas hydrophila;Aeromonas rivipollensis;Aeromonas salmonicida;Aeromonas sp.;Alishewanella jeotgali;bacterium 36B;Bordetella bronchiseptica;Candidatus Saccharibacteria;Citrobacter freundii;Citrobacter pasteurii;Citrobacter sp.;Corynebacter…	Yes
APH(6)-Id	Acidovorax avenae;Acinetobacter baumannii;Acinetobacter haemolyticus;Acinetobacter johnsonii;Acinetobacter junii;Acinetobacter nosocomialis;Acinetobacter schindleri;Acinetobacter towneri;Actinobacillus pleuropneumoniae;Aeromonas bestiarum;Aeromonas hydrophila;Aeromonas salmonicida;Aeromonas simiae;Agrobacterium sp.;Agrobacterium tumefaciens;Bacteroides dorei;Bibersteinia trehalosi;Bordetella bron…	Yes
APH(3'')-Ib	Acinetobacter baumannii;Acinetobacter bereziniae;Acinetobacter johnsonii;Acinetobacter junii;Acinetobacter nosocomialis;Acinetobacter schindleri;Acinetobacter towneri;Actinobacillus pleuropneumoniae;Actinobacillus porcitonsillarum;Aeromonas bestiarum;Aeromonas hydrophila;Aeromonas salmonicida;Aeromonas simiae;Agrobacterium sp.;Arthrobacter stackebrandtii;Avibacterium paragallinarum;Bacteroides do…	Yes
sul2	Achromobacter xylosoxidans;Acinetobacter baumannii;Acinetobacter bereziniae;Acinetobacter johnsonii;Acinetobacter lwoffii;Acinetobacter nosocomialis;Acinetobacter pittii;Acinetobacter schindleri;Acinetobacter towneri;Acinetobacter sp.;Actinobacillus minor;Actinobacillus pleuropneumoniae;Actinobacillus porcitonsillarum;Aeromonas bestiarum;Aeromonas hydrophila;Aeromonas salmonicida;Aeromonas simiae…	Yes
OXA-281	Acinetobacter johnsonii	No
mphE	Acinetobacter baumannii;Acinetobacter johnsonii;Acinetobacter nosocomialis;Acinetobacter ursingii;Acinetobacter sp.;Bibersteinia trehalosi;Citrobacter freundii;Enterobacter cloacae;Enterobacter hormaechei;Enterobacteriaceae bacterium;Enterobacter roggenkampii;Escherichia coli;Klebsiella aerogenes;Klebsiella michiganensis;Klebsiella oxytoca;Klebsiella pneumoniae;Klebsiella quasipneumoniae;Leclerci…	Yes
msrE	Acinetobacter baumannii;Acinetobacter johnsonii;Acinetobacter nosocomialis;Acinetobacter ursingii;Acinetobacter sp.;Bibersteinia trehalosi;Citrobacter freundii;Enterobacter cloacae;Enterobacter hormaechei;Enterobacteriaceae bacterium;Enterobacter roggenkampii;Escherichia coli;Klebsiella aerogenes;Klebsiella michiganensis;Klebsiella oxytoca;Klebsiella pneumoniae;Klebsiella quasipneumoniae;Leclerci…	Yes
AAC(3)-IIe	Acinetobacter baumannii;Acinetobacter nosocomialis;Citrobacter sp.;Enterobacter cloacae;Enterobacter hormaechei;Enterobacteriaceae bacterium;Enterobacter sp.;Escherichia coli;Klebsiella pneumoniae;Klebsiella quasipneumoniae;Moraxella porci;Morganella morganii;Salmonella enterica;Salmonella sp.;Serratia marcescens;Shigella flexneri;Staphylococcus aureus;Stenotrophomonas maltophilia	Yes
APH(3')-Ia	Enterobacter hormaechei;Escherichia coli;Salmonella enterica;Stenotrophomonas maltophilia	Yes
tet(39)	Acinetobacter baumannii;Acinetobacter sp.	Yes
EreA2	Aeromonas hydrophila;Aeromonas veronii;Enterobacter hormaechei;Escherichia coli;Klebsiella pneumoniae;Proteobacteria;Salmonella enterica;Thauera aromatica;Vibrio cholerae	Yes
OXA-146	Acinetobacter baumannii;Acinetobacter calcoaceticus;Acinetobacter johnsonii	Yes
APH(3')-IIa	Acinetobacter johnsonii;Archangium violaceum;Bacteroides dorei;Burkholderia replicative;Enterococcus faecalis;Enterococcus faecium;Escherichia coli;Gossypium hirsutum;Klebsiella pneumoniae;Klebsiella quasipneumoniae;Leptospira interrogans serovar Manilae;Pseudomonas aeruginosa;Pseudomonas sp.;Salmonella enterica;Shigella sonnei;Trichophyton benhamiae;Trypanosoma brucei;Zea mays	Yes
aadA27	Acinetobacter johnsonii;bacterium LRH843;Acinetobacter sp.	No
mphA	Acinetobacter johnsonii;Aeromonas rivipollensis;Aeromonas sp.;bacterium 36B;bacterium 72B;Citrobacter pasteurii;Citrobacter sp.;Cronobacter sp.;Enterobacter cloacae;Enterobacter hormaechei;Enterobacter sp.;Escherichia albertii;Escherichia coli;Klebsiella aerogenes;Klebsiella pneumoniae;Klebsiella quasipneumoniae;Kluyvera cryocrescens;Lelliottia nimipressuralis;Mycobacterium tuberculosis;Proteus p…	Yes
OXA-212	Acinetobacter johnsonii	No
APH(4)-Ia	Alcanivorax venustensis;Enterobacter hormaechei;Escherichia coli;Klebsiella pneumoniae;Proteus vulgaris;Providencia sp.;Salmonella enterica;Salmonella sp.;Shigella flexneri;Stenotrophomonas maltophilia;Trypanosoma brucei;Vaccinia virus	Yes
OXA-23	Acinetobacter baumannii	Yes
Tet(X4)	Chryseobacterium sp.;Escherichia coli	Yes
PER-2	Acinetobacter radioresistens;Citrobacter freundii;Escherichia coli;Gammaproteobacteria;Salmonella enterica	Yes
adeA	Acinetobacter baumannii;Acinetobacter johnsonii	Yes
Tet(X3)	Acinetobacter baumannii;Acinetobacter nosocomialis;Acinetobacter pittii	Yes
AAC(3)-IV	Acinetobacter baumannii;Enterobacter hormaechei;Escherichia coli;Klebsiella pneumoniae;Proteus vulgaris;Providencia sp.;Salmonella enterica;Salmonella sp.;Stenotrophomonas maltophilia	Yes
